# Supplementary material for: Transmission of SARS‐CoV‐2 through breast milk and breastfeeding: a living systematic review
Source: Ann N Y Acad Sci. 2020 Aug 28;1484(1):32–54. doi: 10.1111/nyas.14477 (PMC7970667; doi:10.1111/nyas.14477)
Supplement: Supplementary file 1 — Supplementary Material [file NYAS-1484-32-s001.xlsx]

## Sheet: Summary table MS
				Infant Outcomes					Maternal outcomes
	Title	Study	Design	Infant infected?	Throat swabs RT-PCR	Symptoms	Feeding practice	General characteristics	Breast milk infected?	Mother infected?	Throat swabs RT-PCR	Pregnant	Symptoms	Comorbidities/ Complications	Mortality	Other close contacts	Country
1	2019-novel coronavirus infection in a three-month-old baby	Zhang 2020	Case report	Yes	Positive	Fever and cough	Breastfeeding	Born at full-term, no underlying disease	No	Yes	Positive	No	None	No	No	Father was infected. His symptoms started after infant diagnosis.	China
2	A Well Infant with Coronavirus Disease 2019 (COVID-19) with High Viral Load	Kam 2020	Case report	Yes	Positive	None	Presumably some breastfeeding	Healthy	No	Yes	Positive	No	Fever, sore throat, and pneumonia	No	No	Father also was positive for infection	Singapore
3	Lack of Vertical Transmission of Severe Acute Respiratory Syndrome Coronavirus 2, China	Li 2020	Case report	No	Negative	None	Not reported	Born at 35 gestational weeks, by cesarean section, healthy	No	Yes	NA	Yes, 35 GW	Dry cough without fever, chills, or shortness of breath	No	No	Father developed fever and was positive for infection	China
4	Clinical characteristics and intrauterine vertical transmission potential of COVID-19 infection in nine pregnant women: a retrospective review of medical	Chen 2020	Case series of nine pregnant women, retrospective	No	Not tested	None	Not reported	Birthweight 2870 g, Apgar score= 8, 9, healthy	Not tested	Yes	Positive	Yes, 37 GW	Cough	Influenza	No	Enviromental exposure (Hankou, Wuhan)	China
				No	Negative	None	Not reported	Birthweight 3730 g, Apgar score= 9, 10, healthy	No	Yes	Positive	Yes, 38 GW	Fever, myalgia, and cough	No	No	Contact with infected person
				No	Not tested	None	Not reported	Preterm birth, birthweight 3820 g, Apgar Score= 9, 10, healthy	Not tested	Yes	Positive	Yes, 36 GW	Cough	Gestational hypertension	No	Contact with infected person
				No	Negative	None	Not reported	Preterm birth at 36 GW, birthweight 1880 g, Apgar Score= 8, 9, healthy	No	Yes	Positive	Yes, 36 GW	Dyspnea and diarrhea	Preeclampsia	No	Enviromental exposure (Hankou, Wuhan)
				No	Negative	None	Not reported	Birweight 2970 g, Apgar Score= 9, 10, healthy	No	Yes	Positive	Yes, 38 GW	Fever, myalgia, and malaise	Fetal distress	No	Enviromental exposure (Hankou, Wuhan)
				No	Negative	None	Not reported	Premature birth, birthweight 3040 g, Apgar Score= 9,10, healhty	No	Yes	Positive	Yes, 36 GW	Fever, myalgia, malaise, cough, and sore throat	No	No	Contact with infected person
				No	Not tested	None	Not reported	Preterm birth, birthweight 2460 g, Apgar Score 9, 10, healthy	Not tested	Yes	Positive	Yes, 36 GW	Fever and sore throat	Premature membrane rupture	No	Contact with infected person
				No	Negative	None	Not reported	Birthweight 2800 g, Apgar Score= 9, 10 healthy	No	Yes	Positive	Yes, 38 GW	Fever	Fetal distress	No	Contact with infected person
				No	Negative	None	Not reported	Birthweight 3530 g, Apgar Score= 8, 10, healthy	No	Yes	Positive	Yes, 39 GW	Fever	Premature membrane rupture	No	Enviromental exposure
5	A case report of neonatal COVID-19 infection in China	Wang 2020	Case report	Yes	Positive	Lymphopenia, deranged liver function, elevated creatine kinase level	Formula fed. Infant was separated 10 minutes after birth	Born full-term by cesarean section, birthweight 3205 g, Apgar Score= 8, 9	No	Yes	Positive	Yes, 40 GW	Fever, suspected viral pneumonia	History of hypothyroidism, presented with vaginal bleeding and lower abdominal pain	No	More than 15 with COVID-19 diagnosis from the mother's community	China
6	Clinical analysis of 9 cases of pregnancy with new coronavirus pneumonia	Di 2020	Case series of nine pregnant women, retrospective	Unborn-Continue pregnancy	NA	NA	NA	NA	Not tested	Yes	Positive	Yes, 27 GW	Fever, myalgia, malaise, cough, sore throat, diarrhea	NA	No	Contact with suspected cases	China
				Unborn-Continue pregnancy	NA	NA	NA	NA	Not tested	Yes	Positive	Yes, 21 GW	Fever, myalgia, malaise, cough, diarrhea, rash	NA	No	Contact with suspected cases
				No	Negative	None	Not reported	Birthweight 3400 g, Apgar Score= 9, 10	No	Yes	Positive	Yes, 37 GW	Fever, rash	Oligohydramnios, cesarean section	No	Contact with suspected cases
				No	Negative	None	Not reported	Birthweight 2890 g, Apgar Score= 9, 10	No	Yes	Positive	Yes, 36 GW	Fever, myalgia, sore throat, chills	Cesarean section	No	Contact with suspected cases
				Pregnancy terminated	NA	NA	NA	NA	Not tested	Yes	Positive	Yes, 26 GW	Fever, cough, myalgia, malaise	Induction of labor, pregnancy termination	No	Contact with suspected cases
				Unborn-Continue pregnancy	NA	NA	NA	NA	Not tested	Yes	Positive	Yes, 28 GW	Fever, cough, diarrhea, shortness of breath	NA	No	Contact with suspected cases
				No	Negative	None	Not reported	Preterm birth at 34 GW, birthweight 2350 g, Apgar Score= 9, 10	No	Yes	Positive	Yes, 34 GW	Fever, cough, shortness of breath	Premature rupture of membranes. Mother required intensive care after birth	No	Contact with suspected cases
				No	Negative	None	Not reported	Birthweight 2570 g, Apgar Score= 9, 10	No	Yes	Positive	Yes, 35 GW	Fever, cough, diarrhea, shortness of breath, malaise, sore throat	Cesarean section	No	Enviromental exposure (Hankou, Wuhan)
				Unborn-Continue pregnancy	NA	NA	NA	NA	Not tested	Yes	Positive	Yes, 17 GW	Fever, cough, diarrhea, shortness of breath	NA	No	Contact with suspected cases
7	A case of perinatal new coronavirus infection	Zhuang 2020	Case-report	No	Negative	None	Formula fed	Birthweight 2870 g, Apgar Score= 8, 10 healthy	No	Yes	Positive	Yes, 37 GW	Dry cough	Hepatic dysfunction, emergency cesarean due to fetal distress	No	Enviromental exposure (Hankou, Wuhan)	China
8	Possible Vertical Transmission of SARS-CoV-2 from an Infected Mother to Her Newborn	Dong 2020	Case report	Elevated IgM levels suggest in-utero infection	Negative- All 5 times from 2 hours to 16 days of age	None	Not reported, separated at birth without contact with mother	Maternal diagnosis ocurred 23 days before delivery. Birth at term by cesarean section, birthweight 3120 g, Apgar Score = 9,10	No	Yes	Positive	Yes, 34 GW when symptoms started	temperature of 37.9° C and nasal con- gestion, which progressed to respiratory difficulties. chest CT showed patchy ground-glass opacities in the periphery of both lungs	No	No	Not specified	China
9	Perinatal Transmission of COVID-19 Associated SARS-CoV-2: Should We Worry?	Fan 2020	Case report	No but symptomatic	Negative	Low-grade fever and abdominal distension with lymphopenia (16.87%) on day 3. On day 4, her chest radiograph revealed diffuse hazziness in both lung fields without patchy consolidation	Not reported. The baby was separate from her mother immediately after birth without skin-to-skin contact	Birth at term by C-section, birthweight 3400 g, Apgar Scores 9, 10	No	Yes	Positive, 2 test on consecutive days	Yes, 37 GW	Nasal congestion, fever, rash	No	No	Contact with patient	China
				No but symptomatic	Negative	mild neonatal pneumonia and lymphopenia (10.5%)	Not reported	Birth by C-section at 36 GW and 5 days due to persistent fever. Birthweight 2,890g, Apgar Score 9,10	Not reported	Yes	Positive	Yes, 36 GW	Chill, fever (37.6~38.5°C), nasal congestion, and sore throat	No	No	Husband had close contact with a COVID-19 patient
10	A 55-Day-Old Female Infant infected with COVID 19: presenting with pneumonia, liver injury, and heart damage	Cui 2020	Case report	Yes	Positive nasopharyngeal swab	At admission normal vital signs, pharyngeal hyperemia, chest tomographic scan was patchy shadows and ground-glass opacity in the right lung. On day 4 of illness the infant showed signs of progressive pneumonia and myocardial injury.	mix-feeding	Healthy	No	Yes	Positive pharyngeal swabs	With symptoms but they are not described	No	Not described		Child's aunt, uncle and father	China
11	Lung ultrasound and computed tomographic findings in pregnant woman with COVID-19	Kalafat 2020	Case report	No	Negative and nasal swabs	None	Expressed breast milk	Birth by C-section at 36 GW, birthweight 2790g, Apgar Score at 5 min of 9	No	Yes	Positive. First test negative done 5 days earlier	Yes, 35 GW	Required intensive care. Persistent cough, shortness of breath, thick B-lines bilaterally, located in the basal posterior lung segments later bilateral, peripheral ground-glass opacities in the basal, posterior segments	Thalassemia but not anemic at the time of evaluation	No	Husband and father symptomatic one day earlier	Turkey
12	Sequential analysis of viral load in a neonate and her mother infected with SARS-CoV-2	Han 2020	Case report	Yes	Nasopharynx and oropharynx samples positive 4 days after symptoms onset. Serial samples positive until 17 days after symptom onset. Saliva positive 6, 9 days after symptoms onset	On admission fever of 37.6°C and nasal stuffiness, jaundice suspected to be 'breast milk jaundice'. During hospital stay temperature increased to 38.4°C along with tachycardia, vomiting and cough, no lung lessions and did not required oxygen therapy	Breastfed from birth	Birth by vaginal delivery at 38 GW, birthweight 3730 g	No	Yes	Positive at 10, 13 days after her symptoms onset	No, 27 days postpartum	No fever but sore throat, sputum. Chest CT unremarkable	None	No	Grandparents and both parents had confirmed COVID-19. Grandparents showed symptoms first and then both parents	Republic of Korea
13	Unlikely SARS-CoV-2 vertical transmission from mother to child: A case report	Peng 2020	Case report	No	Negative (Tested at 2 hrs, 1, 2, 3, 7, and 14 days after birth)	Tachypnea, moaning, and periodic breath immediately after birth	Not reported	Premature birth by C-section at 35+3 GW, birthweight 2600 g, Apgar score = 9,10	No	Yes	Positive at 6 days after symptoms onset	Yes, 35 GW	Fever, fatigue, shortness of breath. Chest CT showed multiple patchy nodular opacities bilaterally, intermingled with ground-glass opacity in both sub-pleural spaces.	No	No	Not described	China
14	Vaginal Delivery Report of a Healthy Neonate Born to a Convalescent Mother with COVID-19	Xiong 2020 JMV	Case report	No	Negative	None	Not reported	Vaginal delivery at 38 +4d GW (maternal infection at 33 GW), birthweight 3.070 g, Apgar Score = 9, 10, 10.	No	Yes	Positive, day 2 after symptoms onset. Negative on days 4, 5, 23, 26 after symptoms onset	Yes, 33 GW	Symptoms at 33 GW not at delivery at 38 GW. Fever 38°C, with dry cough and shivering. chest X-ray showed thickened lung texture, the lower lobe of the left lung was scattered with spotted of patchy shadow	No	No	Enviromental exposure. The mother visited Wuhan 7 days before symptoms onset.	China
15	Clinical characteristics of 19 neonates born to mothers with COVID-19	Liu 2020	Case series of 19 pregnant women and their newborns, retrospective	No (all 19 cases)	Negative (for all 19 cases, (One case had a positive result but a second test on the same sample was negative and thus, the first result was regarded as a false-positive)	None	Not reported	Gestational age of the neonates was 38.6 _x0001_ 1.5 weeks, and average birth weight was 3293 _x0001_ 425 g. No fetal distress was found with the APGAR score 8 and 9 at 1 and 5 min. Neonates were immediately separated from the mothers and isolated for at least 14 days.	No (10 samples)	Yes - all 19 cases	10 mothers were positive for RT-PCR and 9 mothers were clinically diagnosed	Yes, all 19 cases in third trimester 36-41 GW	Fever (11/19), 5/19 was cough or dyspnea, 2/19 was diarrhea or other gastrointestinal symptom. Chest CT scan before delivery showed changes of typical of viral pneumonia, such as decreased diffuse and bilateral ground- glass opacities, patchy lung consolidation, blurred borders, and lesions merged into strips in some cases	No mothers had any underlying disease and the pregnancy was uneventful until the COVID-19 diagnosis. Three cases had prolonged rupture of membrane (over 18 h), and thickness of fetal membranes was found in one case.	No	Not described	China
16	Clinical Characteristics of Pregnant Women with Covid-19 in Wuhan, China	Chen-L-2020	Retrospective case series	No (8 cases tested)	Negative (for all 8 tested cases)	Not reported	Not reported	Not described specifically for cases with breast milk samples. 63 (93%) cases underwent C-section. 14 deliveries (21%) were premature; 8 were in- duced (7 owing to concern about Covid-19). No babies had neonatal asphyxia	No (samples from 3 out of 68 women who delivered)	Yes (all women were positive for COVID-19)	Not clear if the women who provided breast milk samples were diagnosed clinically or by throat swab	Yes, 63.6% of women in this study were in their third trimester but the gestational age of those providing breast milk samples is not clear	A total of 109 of 118 women (92%) had mild disease, and 9 (8%) had severe disease (hypox- emia), 1 of whom received noninvasive mechan- ical ventilation (critical disease). Severe disease developed in 6 of the 9 women after delivery, and the woman who received noninvasive mechanical ventilation did so after delivery. The symptoms of women providing breast milk samples are not specified	Not reported	No	Not described	China
17	Managing COVID-19-Positive Maternal–Infant Dyads: An Italian Experience	Salvatori-2020	Case report	Yes	Positive (nasopharyngeal swab)	Asymptomatic	Exclusively breastfed, at the breast	Birth at 41+2 GW, birthweight 4,440 g, male, weight on admission 5,200 g,	No	Yes	Positive	No, 18 days postpartum	Anosmia and dysgeusia	Not reported	No	Not described	Italy
				Yes	Positive (nasopharyngeal swab)	Cough Diarrhea Poor feeding	Exclusively breastfed, at the breast	Birth at 39 GW, birthweight 3,120 g, female, weight on admission 3,200 g	No	Yes	Positive	No, 10 days postpartum	Back and thoracic pain	Not reported	No	Not described
18	Neonatal late onset infection with severe acute respiratory syndrome coronavirus 2	Buensenso-2020	Case reports	Yes	Negative (on day 1 and 5, but positive on day 15 after release from hospital)	Asymptomatic	Breast milk at home by mother wearing a mask and formula after birth while in the hospital during 5 days		No	Yes	Positive	Yes, 37,3/7 w	cough	No	Not reported		Italy
				No	Negative (on day 1, 5, and 18)	Asymptomatic	Breast milk at home by father with expressed milk and formula after birth while in the hospital during 13 days		Yes	Yes	Positive	35,0/7W	cough	No	Both grandparents positive
19	Pre-labor anorectal swab for SARS-CoV-2 in COVID-19 pregnant patients: is it time to think about it?	Carosso-2020	Case report	Yes	Positive (nasopharyngeal swab), test negative 37 hours after sample collection	Asymptomatic	Not reported		No	Yes	Positive	Yes, 37w	mmild fever, dry persistent cough	Not reported	Not reported		Italy
20	A child with household transmitted COVID-19	Mao-2020	Case report	Yes	Positive	fever, dry cough, runny nose, decreased appetite	Separated at birth, 30 min after fed with formula. Recommended the mother not to breastfeed and to empty the breast milk to avoid mastitis. Infant was given formula 25 ml every 3 ho	not reported	No	Yes	Positive	no	nasal congestion without fever	No.	infant's grandmother		China
		Groß-2020	Case report	Yes	Positive	developed respiratory problems	Breastfed and ate age-appropriate food	NA	No, All four milk samples obtained from M1 from day 12 to 14 tested negative	Yes	Positive	Not reported	mild COVID-19 symptoms	No	Not reported		Germany
21	Detection of SARS-CoV-2 in human breast milk			Yes	Positive	developed breathing problems including frequent decreases in oxygen levels	Not reported	NA	Yes, CoV-2 RNA was detected in milk provided by M2 on days 10 (left and right breast), 12, 13 and 14, while a later sample from day 25 was negative	Yes	Positive	Not reported	mild COVID-19 symptoms (coughing, sniffing, low fever, loss of taste and smell)	No	Not reported
22	Coronavirus disease 2019 among pregnant Chinese women: case series data on the safety of vaginal birth and breastfeeding	WuY 2020	Case series	NA, 8 pregnant	NA	NA	Breastfeeding the mother was wearing a surgical mask since the onset of symptoms and followed safety precautions during handling or feeding the neonate, including proper hand and breast disinfection, strict washing and sterilization of milk pumps and tubes	NA	NA	Yes	NA	Yes, between 5 and 38 weeks of gestation	Fever was the most common symptom (n = 8); followed by cough (n = 5), dyspnoea (n = 1), myalgia (n = 1) and diarrhoea (n = 1). Eight women manifested patchy ground-glass opacities or consolidation shadows, with peripherally distributed computed tomography imag- ing features.		All women had a history of viral exposure in the central epidemic area in and around Wuhan.		China
				No	Negative		NA	Born prematurely, birthweight of 2830 g, Apgar score 9, 10	No	Yes	Positive	Yes, 35+6 weeks
				No	Negative		Not reported	Born prematurely, birthweight of 2300 g, Apgar score 9, 10	Not tested	Yes	Positive	Yes, 35+5 weeks
				No	Negative	Neonatal asphyxia	Not reported	Birthweight of 2650 g Apgar score 7,9	Not tested	Yes	Positive	38+4 weeks
				Yes, IgM positive (This case was previously reported by Dong et al 2020	Negative, four negative swabs	no clinical symptoms or signs	Not reported	Birthweight of 3120 g, Apgar score 9, 10	No	Yes	Positive	37+6 weeks
				No	Negative		Not reported	Birthweight of 3910 g, Apgar score 9, 10	Yes	Yes	Positive	38+2 weeks
							Not reported
23	COVID-19 in a 26 week preterm neonate	Fiammetta Piersigilli-2020	Case report	Yes	Positive (nasopharyngeal swab)	Asymptomatic (stable condition)	Newborn received expressed breastmilk before the diagnosis	Premature birth, birth weight 960g wiht apgar score 5 and 8 at minute 1 and 5	No	Yes	Positive	Yes, 26 w+6day	Fever and cough and shortness of breath	Preeclampsia and suspected cholecystitis	No	No contact and travel history	Belgium
24	Probable congenital SARS-CoV-2 infection in a neonate born to a woman with active SARS-CoV-2 infection	Maksim Kirtsman-2020	Case report	Yes	Positive (nasopharyngeal swab)	Neutrophenic, mild hypothermia, feeding difficulties and intermittent hypoglycemic episodes	The woman and newborn were transferred to a negative pressure _x000D_room on the postnatal ward. The woman attempted breastfeeding _x000D_with appropriate precautions, including wearing a mask,_x000D_practising appropriate hand and breast hygiene, and keeping the_x000D_baby 2 m away from her between feedings	Birthweight 2.93 kg. APGAR scores were 9 at 1 min and 5 min	Yes	Yes	Positive (Nasopharyngeal swab)	Yes, 35 weeks and 5 days	Myalgia, decreased appetite, fatigue, dry cough and fever	gestational diabetes and histroy of frequent bacterial infections	No	Not reported	Canada
25	Can SARS-CoV-2 infected women breastfeed after viral clearance	Guan-jing Lang-2020	Case report	No	Negative	Not reported	Not reported	APGAR scores of 9 and 10 at 1 adn 5 min post-delivery	No	Yes	NA	Yes, 35 weeks and 2d	Dry cough	No underlying medical conditiona	No	Infant's father subsequently diagnosed with COVID-19	China
26	Lack of viral transmission to preterm newborn from a COVID-19 positive breastfeeding mother at 11 days postpartum	Perrone-2020	Case report	No	Negative (nasopharyngeal swab)	showed good clinical course with normal vitla parameters and grew up regularly	Neonate was fed with both breastfeeding and expressed maternal milk since born and received kangaroo mother care sessions	Birth weight 2909 g	No	Yes	Positive (Nasopharyngeal swab)	11 days post partum (gestational age was 32 weeks +2 day)	Fever, anosmia and generalized malaise	Not reported	No	Not reported	Italy
27	Delivery in Asymptomatic Italian Woman with SARS-CoV-2 infection	De Socio-2020	Case report	No	Negative	Not reported	Contextually nurses assisted the mother in the management of the draft of the colostrum, which was promptly administered to the baby in the first hours of life. and breastfeeding was permitted	APGAR 10/10	No	Yes	Positive	Yes, 40 weeks	Rhinitis, anosmia and dysgeusia	None	No	Neonate's father	Italy
	Pregnant women complicated with COVID-19: a clinical analysis of 3 cases	Xu Chen-2020	Case report	NA, pregnancy terminated after discharge	NA	NA	NA	NA	NA	Yes	Not reported	Yes, 6 weeks	Fever and dry cough, nausea and vomiting	No significant liver and kidney damage	No	Patient's friend	China
			Case report	NA, pregnancy was still ongoing	NA	NA	NA	NA	NA	Yes	Not reported	Yes, 25 weeks	Fatigue, cough and fever, chest tightness	No significant liver and kidney damage	No	patient's parents and husband	China
28				No	Negative	Not reported	Not reported, it only described that after discharge, breastfeeding was selected. the neonate was admitted to neonatal isolation ward after birth	Birth weight 2670g, APGAR 9/10/10	No	Yes	Not reported	Yes, 35 weeks	Fever, chills, muschle aches	No significant liver and kidney damage	No	patient's in law and husband	China
29	Excretion of SARS-CoV-2 in human breast milk.	Costa 2020	Case report	No	Negative (2 out of 2 samples)	None	As a precaution the infant did not received breast milk	Born prematurely at 35 gestational age plus 5 days and had a birthweight <2500 g	Yes	Yes	Positive	Yes, 34 weeks, 4 days	Fever, shortness of breath, and diarrhoea	Fetal distress	No	NA	Italy
				No	Negative (2 out of 2 samples)	None	As a precaution the infant did not received breast milk	NA	No	Yes	Positive	Yes, 37 weeks, 3 days	Cough	None	No	NA	Italy
30	Multidisciplinary team management and cesarean delivery for a Jordanian woman infected with SARS-COV-2: A case report.	AlZaghal 2020	Case report	No	Negative (3 out of 3 collected samples)	None	Immediately after delivery the baby was kept in a separate room and a one-to-one nurse was assigned to bottle-feed and look after her. After a breast-milk test was negative for SARS-COV-2, the baby was allowed to breastfeed from the mother.	Birth weight 2.5 kg; APGAR score was 8 at 1 min and 9 at 5 min.	No	Yes	Positive (Nasopharyngeal swab)	Yes, 36 weeks	Mild dry cough, runny nose, episodes of chills and headache. She had no shortness of breath, no chest pain, and no muscle ache.	Abdominal pain on her second night after hospital admission that resulted in a cesarian section on her 3rd day of admission.	No	The woman attended a social event 2 days prior her symptom onset, one person in the event tested positive for COVID-19.	Jordan
31	Postnatal SARS-CoV-2 Infection and Immunological Reaction: A Prospective Family Cohort Study	Preßler 2020	case series	Yes	NA	None		not reported	No, tested for Ab only	No	Negative	Yes, 66 women median (range) 39.3 (31.9-41.7)				Father COVID-19 negative by RT-PCR from throat rinsing fluid but with IgA and IgG positive	Germany
				Yes	NA	Yes, symptoms reported but not clear to which are specific to this neonate	skin-to- skin care, rooming-in, and breastfeeding for infants born to mothers with COVID-19 was supported by health care providers	not reported	No, tested for Ab only	Yes	Positive in throat rinsing fluid					Father COVID-19 positive by RT-PCR from throat rinsing fluid
				No	NA	Yes, symptoms reported but not clear to which are specific to this neonate		displayed nonspecific signs of infection similar to late-onset sepsis, including fever, dyspnea and compromised circulation leading to admission to our neonatal intensive care unit, at day of life 5	No but 1 of 14 cases tested positive for IgG	Yes	Positive in throat rinsing fluid					Father COVID-19 positive by RT-PCR from throat rinsing fluid
				11 other neonates negative	NA	2 of 11 had some symptoms not clear wich		Three of their infants (all spontaneous births) displayed nonspecific signs of infection similar to late-onset sepsis, including fever, dyspnea and compromised circulation leading to admission to our neonatal intensive care unit, at day of life 5 (ID 3), 10 (ID 7) and 26 (ID 1)	No, tested for Ab only	1 of 11 cases	positive 1 throat rinsing fluid, 11 negative		Cough 4, Sore throat 9, rhinorrhea 4, shortness of breath 1, fever 1, fatigue 4, myalgia 3, headache 3, anosmia 2	NA	No	1 father positive by RT-PCR
32	Detectable severe acute respiratory syndrome coronavirus 2 (SARS-CoV-2) in human breast milk of a mildly symptomatic patient with coronavirus disease 2019 (COVID-19)	Tam 2020	Case report	Yes	Positive, nasopharyngeal	Symptoms started one day after maternal symptoms onset. mild coryzal symptoms and a non-productive cough beginning one	Prior to onset of maternal symptoms the infant was breastfed up to three times per day in addition to small meals in-between. Breastfeeding was discontinued by the mother once she developed symptoms due to concerns of COVID-19 transmission to the infant. After confirming infant infection breastfeeding was resumed with nil adverse effects	no previously known medical problems	Yes	Yes	Positive, oro-nasopharyngeal	No	sore throat, myalgias, cough, fever	NA	No	Mother and infant traveled to a COVID-19 endemic area, symptoms started shortly after returning	Australia
	Breastfeeding Risk from Detectable Severe Acute Respiratory Syndrome Coronavirus 2 in Breastmilk.	ZhuChenliang 2020	Case series	Not reported	NA	NA	NA	NA	No	Yes	Positive (Nasopharyngeal swab)	Yes 35 + gw	Cough, poor apetite, chest distress, dyspnea, diarrhoea	Delivery by c-section	No	NA	China
33				Not reported	NA	NA	NA	NA	No	Yes	Positive (Nasopharyngeal swab)	Yes, 35 gw	Fever, nasal congestion, chest distress, dyspnea	Delivery by c-section	No	NA
				Not reported	NA	NA	NA	NA	Yes	Yes	Positive (Nasopharyngeal swab)	Yes , 40 gw	Fever	Delivery by c-section	No	NA
				Not reported	NA	NA	NA	NA	No	Yes	Positive (Nasopharyngeal swab)	Yes, 38+2 gw	Asymptomatic	Vaginal delivery	No	NA
				Not reported	NA	NA	NA	NA	No	Yes	Positive (Nasopharyngeal swab)	Yes 40+1 gw	Asymptomatic	Delivery by c-section	No	NA
34	Persistence of intestinal SARS-CoV-2 infection in patients with COVID-19 leads to re-admission after pneumonia resolved	WangXiarong1	Case series	Not reported	NA	NA	NA	NA	No	Yes	Positive on day 4 of illness and negative on days 14-21 of illness.	Not reported	Fever, cough, diarrhea, fatigue	NA	No	Not reported	China
35	Antibodies in the breast milk of a maternal woman with COVID-19	Dong Yunzhu	Case report	No	Negative (oropharyngeal swab)	None	The infant was sent to negative pressure-ward and mother to ICU isolation ward	Birth weight was 2950g, and Apgar scores were 9 at 1 min and 10 at 5 min	No	Yes	Positive at birth and at 10, 13, 16 days after birth	IgG antibody to SARS-CoV-2 in serum were 4509.5, 4025.4, 3683.6, 5838.6, 3690.1	Cough and chest tightness two weeks earlier	Irregular lower abdominal pain with vaginal fluid for 6 h	No	Not reported	China
36	Virolactia in an Asymptomatic Mother with COVID-19	Bastug-2020	Case report	Yes	Positive (nasopharyngeal swab) at day 4, day 1 was negative	Asymptomatic	Mother-infant were separated immediately after delivery, expressed fresh breast milk was given to the neonate by health care professional under strict precautionss within the first 24 ho of admission (36 ho after delivery). after the first lactation, breastmilk tested positive and breast milk feeding was discontinued. neonate received ~240 cc of expressed breastmilk in the first 36 ho of life	Birthweight: 2,980 g	Yes	Yes	Positive (nasopharyngeal)	NA	Asymptomatic	None	No	Mother's father was positive	Turkey
37	Characteristics of pregnant COVID-19 patients with liver injury	DengGuandong-2020	Case series	No, 5 neonates reported	Negative, 4 neonates	Not reported	Not reported	NA	No, 6 samples tested	Yes, 37 women	Positive, 37 women	NA	Only reported for women with liver injury, Fever (8 [72.5%]) and dry cough (6 [54.5%])	One woman with hypertension, 1 with diabetes in the group with liver injury and 1 woman with cardiovascular disease in the group without liver injury	No	Not reported	China
		NA - not available, GW - gestational weeks
